# Supplementary material for: Right ventricular ejection fraction measurements using two-dimensional transthoracic echocardiography by applying an ellipsoid model
Source: Cardiovasc Ultrasound. 2017 Mar 7;15:4. doi: 10.1186/s12947-017-0096-5 (PMC5341471; doi:10.1186/s12947-017-0096-5)
Supplement: Additional file 1: — RVEF calc for each observer. (XLSX 15 kb) [file 12947_2017_96_MOESM1_ESM.xlsx]

## Sheet: Blad1
	RVEF calculated by using the ellipsoid model on TTE distances and reference RVEF by CMR
	RVEF TTE observer 1	RVEF TTE observer 2		RVEF CMR observer 2	RVEF CMR observer 3		Mean RVEF TTE	Mean RVEF CMR
Subject 1	61.9303	53.7332		59	59		57.8317	59
Subject 2	56.1965	61.6661		56	52		58.9313	54
Subject 3	53.3006	58.7446		53	51		56.0226	52
Subject 4	58.0031	61.8194		50	51		59.9112	50.5
Subject 5	63.0361	62.7857		52	54		62.9109	53
Subject 6	53.4636	57.2811		56	53		55.3724	54.5
Subject 7	54.0074	52.6651		56	53		53.3362	54.5
Subject 8	57.185	55.5613		59	60		56.3731	59.5
Subject 9	64.522	59.3608		68	63		61.9414	65.5
Subject 10	56.9584	54.5598		50	51		55.7591	50.5
Subject 11	60.4358	70.4057		61	59		65.4208	60
Subject 12	63.6571	60.4586		54	55		62.0579	54.5
Subject 13	44.1766	52.9326		25	18		48.5546	21.5
Subject 14	37.9344	38.0683		28	38		38.0013	33
Subject 15	46.9927	47.0643		36	42		47.0285	39
Subject 16	46.7981	46.3466		33	36		46.5724	34.5
Subject 17	30.1673	54.353		31	36		42.2602	33.5
Subject 18	48.0244	63.7768		38	42		55.9006	40
Subject 19	32.5977	36.0999		30	25		34.3488	27.5
Subject 20	41.4519	54.0819		32	41		47.7669	36.5
Subject 21	33.8822	41.5552		17	23		37.7187	20
Subject 22	41.7625	50.3148		24	31		46.0387	27.5
Subject 23	44.7604	48.9436		37	45		46.852	41
Subject 24	44.2886	46.9294		19	28		45.609	23.5
Subject 25	33.9393	50.3156		40	42		42.1274	41
Subject 26	43.4198	58.004		41	50		50.7119	45.5
Subject 27	51.194	61.7714		57	60		56.4827	58.5
Subject 28	39.461	44.7006		35	39		42.0808	37
Subject 29	33.2314	34.7418		24	31		33.9866	27.5
Subject 30	51.7765	61.9403		67	59		56.8584	63
Subject 31	34.6311	42.0618		37	38		38.3465	37.5
Subject 32	38.6191	47.391		45	39		43.005	42
Subject 33	38.3584	34.2871		35	37		36.3227	36
Subject 34	43.9274	64.7269		33	43		54.3271	38
Subject 35	49.0019	57.4952		42	59		53.2485	50.5
Subject 36	44.3412	53.7439		48	54		49.0426	51
Subject 37	31.0315	35.6269		35	31		33.3292	33
Mean	46.7153	52.3328		42.2432	44.5405		49.524	43.3919
SD	10.0685	9.34471		13.5982	11.85		9.02328	12.4355
Max	64.522	70.4057		68	63		65.4208	65.5
Min	30.1673	34.2871		17	18		33.3292	20
